# Supplementary material for: Development of a multi-point mapping protocol for myotonometric assessment: a methodological pilot study
Source: Sci Rep. 2026 Jan 7;16:4852. doi: 10.1038/s41598-025-34869-5 (PMC12873364; doi:10.1038/s41598-025-34869-5)
Supplement: Supplementary file 2 — Supplementary Material 2 [file 41598_2025_34869_MOESM2_ESM.xlsx]

## Sheet: Frequency (Hz)
ID	Leg	Sex	Date of Birth	Age	Height (cm)	Weight (kg)	Lean Mass (kg)	Lean Mass (%)	Fat Mass (kg)	Fat Mass (%)	RF 1	RF 2	RF 3	RF 4	RF 5	VL 3	VL 4	VL 5	VM 4	VM 5	IT 1	TA 1	TA 2	TA 3	MR 1	TFLITT 1	TFLITT 2	TFLITT 3	TFLITT 4	TFLITT 5	BF 1	BF 2	BF 3	BF 4	BF 5	LG 1	LG 2	LG 3	MG 1	MG 2	MG 3	GC 1	CT 1	CT 2	CT 3	PF 1	PF 2	PF 3
ID001	Left leg	M	29749	42	185	90.4	11.22	106.8	2.2	114.4	11.546	12.668	12.794	13.248	13.834	12.538	13.456	15.514	11.484	12.38	25.174	20.16	26.644	35.96	22.72	13.984	13.072	14.04	17.514	20.342	10.102	13.108	12.798	13.416	13.302	16.406	15.486	14.016	13.024	12.676	12.292	20.704	20.936	21.136	28.802	25.11	25.3	31.302
ID001	Right leg	M	29749	42	185	90.4	11.21	106.8	2.2	115.6	14.488	11.758	12.054	13.778	14.872	11.93	16.156	18.042	12.392	11.338	25.8	21.766	26.474	34.166	23.364	12.952	14.802	15.084	20.826	23.324	9.666	12.13	12.636	13.18	12.702	15.154	14.134	14.508	12.058	12.54	14.38	15.224	19.722	24.994	27.012	28.546	27.634	30.872
ID002	Left leg	M	34545	29	177	118.3	10.92	100.6	6.1	340.3	11.432	11.344	11.856	13.222	14.62	12.688	17.236	17.888	12.2	13.006	20.552	22.928	29.796	29.298	17.25	11.852	14.346	13.416	15.836	14.652	11.37	13.342	14.59	13.842	13.39	13.918	15.498	17.69	13.614	15.404	17.044	21.58	18.854	19.64	26.374	29.966	33.704	37.266
ID002	Right leg	M	34545	29	177	118.3	11.19	103	6.1	341	10.144	12.004	11.934	14.168	19.022	12.556	14.416	15.056	13.312	14.722	22.92	24.152	35.316	37.32	23.708	9.544	10.756	12.854	16.284	13.21	10.756	13.09	13.696	14.598	14.33	15.456	16.44	17.81	13.86	15.796	15.944	17.97	20.074	22.818	26.318	29.594	34.934	35.914
ID003	Left leg	M	34158	30	175	98.2	10.98	109	3.6	202.8	12.48	13.146	14.66	13.216	16.318	12.694	14.044	14.404	12.446	13.754	19.132	20.338	27.582	26.362	25.434	12.134	12.226	14.348	15.138	19.676	10.886	12.23	14.498	18.042	14.59	12.296	13.484	14.232	11.024	12.996	13.808	16.388	19.374	18.86	28.778	23.596	25.486	25.278
ID003	Right leg	M	34158	30	175	98.2	11.13	110.4	3.6	205.9	14.022	11.024	12.49	13.754	14.648	14.98	15.24	18.856	12.984	13.016	21.406	23.064	36.932	32.646	24.062	14.516	13.49	14.968	17.084	20.98	10.342	12.52	14.122	16.548	18.388	15.788	15.28	17.806	12.358	13.36	15.592	17.494	19.402	19.546	28.618	23.36	25.744	30.37
ID004	Left leg	M	35001	28	185	89.2	12	114.8	1.5	79.3	12.256	13.868	14.388	16.522	13.844	16.472	17.662	14.782	13.428	12.894	21.008	24.568	30.162	37.72	18.95	13.048	16.646	19.326	20.018	24.532	12.1	14.05	15.3	16.198	14.032	16.354	16.25	16.284	13.212	14.256	16.492	18.262	21.686	28.592	32.664	22.804	26.464	29.27
ID004	Right leg	M	35001	28	185	89.2	12.23	116.9	1.6	82.3	13.18	13.016	14.44	16.654	14.526	17.092	19.24	16.534	13.688	13.412	20.168	24.326	28.984	37.568	18.222	14.822	20.246	21.592	22.828	27.182	12.102	14.712	16.16	16.41	13.112	15.078	15.278	19.248	13.396	14.566	17.646	20.274	18.854	20.478	35.636	23.506	27.258	28.358
ID005	Left leg	M	30406	40	176	99.8	11.36	112.1	2.2	126.9	11.128	12.628	13.344	15.064	14.8	15.192	16.632	16.278	12.778	13.066	22.54	30.658	35.71	46.656	25.514	14.24	14.488	15.124	16.876	15.402	11.586	13.926	15.614	15.41	13.714	17.432	16.486	19.664	13.288	15.682	17.632	18.058	27.184	26.624	31.022	30.84	30.024	34.126
ID005	Right leg	M	30406	40	176	99.8	11.63	114.8	2.2	124.8	11.56	11.938	13.496	12.79	13.59	15.844	14.096	18.026	12.622	12.628	24.766	35.748	43.808	39.004	26.648	11.86	14.864	16.932	17.794	18.636	10.464	13.308	16.486	16.444	14.04	16.784	17.322	17.834	14.168	15.026	16.344	19.002	26.926	24.582	29.112	32.554	28.96	34.452
ID006	Left leg	M	35653	26	171	65	8.73	101.6	1.3	76.1	11.172	10.858	11.928	13.494	13.254	11.41	14.04	14.42	12.206	13.092	19.724	19.65	26.976	35.418	28.932	11.344	12.9	15.926	17.96	13.97	9.172	10.85	12.676	16.676	15.978	13.206	12.92	13.624	13.86	12.746	15.06	18.568	20.9	27.894	27.822	23.038	25.582	30.388
ID006	Right leg	M	35653	26	171	65	8.96	104.2	1.3	78	11.586	11.212	12.588	13.768	13.724	13.078	14.298	15.282	12.6	12.006	17.97	22.44	26.8	32.462	29.738	11.838	14.508	17.168	18.792	24.652	9.166	10.75	13.322	15.256	13.64	14.93	13.408	14.476	12.452	12.45	14.634	17.956	19.798	26.096	27.48	24.1	25.248	25.386
ID007	Left leg	M	35924	25	176	59.7	8.03	101.7	1.6	92.4	11.938	11.232	12.178	13.74	12.934	13.842	16.528	16.542	12.376	11.786	18.816	21.256	26.338	29.364	16	11.574	12.754	16.168	14.752	15.758	9.91	12.062	15.496	19.882	21.222	13.804	12.484	15.352	11.79	11.53	14.176	17.168	17.186	19.606	29.24	24.108	30.11	28.198
ID007	Right leg	M	35924	25	176	59.7	8.05	102	1.6	93.1	12.226	11.068	12.416	12.762	12.138	13.536	14.508	14.672	12.144	11.696	16.61	20.718	25.046	28.83	19.31	12.34	12.978	16.6	16.964	15.96	10.73	12.852	14.818	14.09	16.638	15.566	13.782	13.918	12.98	12.646	13.322	16.154	17.392	19.204	22.118	25.502	30.408	31.546
ID008	Left leg	M	29091	44	173	95.7	9.43	96.6	4.7	276.6	11.128	10.952	13.934	16.774	14.752	14.306	16.124	13.822	13.638	11.912	28.458	23.176	38.072	44.574	21.158	14.952	13.786	15.132	18.354	17.134	10.868	11.778	12.94	13.746	15.24	13.392	11.398	13.462	11.234	11.22	12.48	16.234	25.598	30.124	23.454	28.958	28.344	30.056
ID008	Right leg	M	29091	44	173	95.7	9.44	96.7	4.7	276.5	10.004	10.886	13.41	16.264	15.22	13.5	15.586	16.352	12.94	12.42	25.588	21.586	22.602	43.462	31.498	12.946	13.262	13.166	17.164	16.202	10.528	11.14	11.372	13.8	16.522	16.334	15.272	13.732	12.408	11.382	13.948	17.7	26.046	19.662	22.382	32.008	31.874	30.84
ID009	Left leg	M	35473	26	173	74.1	9.01	100.2	1.5	87.2	13.226	12.95	12.574	14.074	13.384	13.89	15.704	15.788	12.704	12.608	21.854	25.57	36.594	36.8	28.366	13.518	16.236	18.012	16.654	24.03	11.666	14.906	17.02	16.59	14.44	15.348	15.396	14.926	12.77	13.368	14.462	18.644	19.13	24.006	30.192	24.532	28.168	34.058
ID009	Right leg	M	35473	26	173	74.1	9.06	100.6	1.5	87.6	14.172	12.956	12.646	15.454	13.39	14.206	15.45	14.814	13.308	12.94	23.132	23.318	33.42	44.702	28.79	13.228	16.44	15.938	16.038	16.402	10.678	14.466	17.608	21.782	15.484	15.824	15.942	14.338	13.724	14.674	14.698	16.698	23.316	26.478	28.958	28.546	31.128	30.596
ID010	Left leg	M	33983	31	187	87.4	11.39	108	2.4	118.5	12.43	13.774	15.268	16.426	15.006	17.464	22.116	21.602	14.228	12.198	20.562	18.098	23.426	29.27	23.024	10.738	12.514	15.686	14.596	15.426	9.254	11.644	13.964	12.93	12.328	12.56	12.926	13.172	11.86	12.132	13.866	15.31	20.492	21.514	28.522	24.042	25.538	29.282
ID010	Right leg	M	33983	31	187	87.4	11.36	107.7	2.4	119.3	12.02	10.944	12.994	14.05	12.46	12.732	14.67	13.994	11.78	11.514	20.302	22.956	31.612	30.018	17.04	10.606	12.498	14.664	15.84	16.15	10.336	11.714	13.704	15.778	12.174	13.342	14.544	13.914	12.396	12.426	13.542	15.188	19.744	20.564	27.926	27.128	28.472	27.176
ID011	Left leg	M	31211	38	171	68.6	9.08	104.9	1.1	69	14.686	12.654	12.844	14.736	14.606	13.404	14.998	19.078	13.164	12.266	26.844	23.958	30.234	38.14	28.734	13.948	17.18	17.076	26.05	25.784	10.1	10.166	14.446	16.59	23.186	15.832	14.646	14.952	14.354	12.708	13.098	19.962	24.296	27.958	27.61	26.8	29.81	31.606
ID011	Right leg	M	31211	38	171	68.6	9.27	107.1	1.2	70.8	13.332	12.816	13.698	14.874	16.704	16.758	21.972	16.01	13.298	12.71	28.048	22.55	25.604	31.386	28.462	13.806	17.078	17.892	21.136	22.466	10.188	11.492	15.034	17.888	21.374	18.078	15.538	15.724	14.318	13.372	14.376	21.748	24.726	28.718	30.58	25.566	28.136	30.462
ID012	Left leg	M	34251	30	178	82.1	10.15	105.1	1.9	108	11.476	9.94	12.05	14.59	13.418	12.862	15.058	14.646	12.596	12.64	34.898	22.52	41.608	36.906	22.706	11.212	11.786	13.94	18.968	18.172	9.604	10.996	12.902	15.34	13.182	15.31	13.826	16.222	12.8	14.47	15.196	18.404	22.144	23.37	28.25	27.364	29.734	28.924
ID012	Right leg	M	34251	30	178	82.1	10.21	105.7	2	109.9	12.242	11.048	12.284	14.464	13.034	13.116	16.15	16.294	12.832	12.972	20.458	21.36	32.298	41.474	21.56	11.75	12.354	13.928	16.634	18.782	10.044	10.898	15.758	15.214	18.034	15.402	13.3	15.614	12.94	13.648	14.606	20.046	22.246	23.546	25.266	26.766	31.344	30.008
ID013	Left leg	M	34417	29	175	81	9.59	102.1	2	112.7	13.396	11.436	11.782	14.602	11.994	13.014	16.592	12.294	11.964	11.094	21.638	20.398	26.482	35.052	16.394	11.362	13.012	15.162	18.514	20.39	10.278	12.62	15.342	15.538	12.23	13.58	14.222	12.998	13.104	12.612	12.43	15.168	18.51	21.184	24.792	24.668	27.012	27.47
ID013	Right leg	M	34417	29	175	81	9.66	102.9	2	113.3	11.596	11.64	12.084	13.394	11.46	13.308	14.556	13.19	12.578	10.752	18.372	22.364	27.628	29.15	22.716	11.604	11.184	13.83	17.488	19.122	10.384	13.144	13.924	21.108	13.648	14.972	13.368	12.968	13.35	12.402	13.58	14.14	22.134	26.604	26.954	23.484	30.874	31.762

## Sheet: Stiffness (N|m)
ID	Leg	Sex	Date of Birth	Age	Height (cm)	Weight (kg)	Lean Mass (kg)	Lean Mass (%)	Fat Mass (kg)	Fat Mass (%)	RF 1	RF 2	RF 3	RF 4	RF 5	VL 3	VL 4	VL 5	VM 4	VM 5	IT 1	TA 1	TA 2	TA 3	MR 1	TFLITT 1	TFLITT 2	TFLITT 3	TFLITT 4	TFLITT 5	BF 1	BF 2	BF 3	BF 4	BF 5	LG 1	LG 2	LG 3	MG 1	MG 2	MG 3	GC 1	CT 1	CT 2	CT 3	PF 1	PF 2	PF 3
ID001	Left leg	M	29749	42	185	90.4	11.22	106.8	2.2	114.4	194.8	223.6	238.2	265.2	279.6	261.2	306.8	289.8	237.6	264.4	595.2	429.4	621.6	1072.6	435.6	245.4	274.8	282.4	352.8	485.2	134.6	271.2	277	254.2	241.4	340	296.6	324.8	220	268.8	267.4	420.6	463	473.2	678.6	540	624.8	726.4
ID001	Right leg	M	29749	42	185	90.4	11.21	106.8	2.2	115.6	243.2	214	230.2	284	318.4	251	324	359.6	256.6	244	608.2	446.4	620.6	951.6	628	219.2	315.2	306.8	436.4	580.8	142.4	266.2	269.4	261	238.6	290.6	306	318.6	185.8	265.8	308.8	426	549.2	632.8	645.6	652.2	691	752.2
ID002	Left leg	M	34545	29	177	118.3	10.92	100.6	6.1	340.3	171.2	167.6	213.8	264.6	297	229	328.8	347.2	220.8	258.8	463	488	658	874.6	447.6	164	257.6	272.2	354.6	333	143.4	230.4	277.8	266.6	253.4	313.6	346	384	280	312	388.2	475.8	486.4	448.8	692.2	749.6	828	837.2
ID002	Right leg	M	34545	29	177	118.3	11.19	103	6.1	341	122.8	220.4	229.8	303.6	371.8	224.2	281.4	280.4	263.2	303.6	599	524.4	1030.8	1132	604.8	128.8	165.8	246.2	368.8	254.6	137.6	238.8	251.8	281.6	256.4	325.4	373.2	393.6	306	329.8	343.8	405.6	466.2	511.4	610.2	707.2	923	846.6
ID003	Left leg	M	34158	30	175	98.2	10.98	109	3.6	202.8	199.6	248.4	301	297.4	321.6	248.2	264.8	279.6	258.8	268.4	467.2	503	772.6	854.8	831	212.6	208.8	280.6	284.6	481	145.2	192.6	270.8	382	269.2	226.4	250.2	278.8	170.4	276	270.8	363.8	426.8	434.6	741	474.8	523.4	525.4
ID003	Right leg	M	34158	30	175	98.2	11.13	110.4	3.6	205.9	277.4	200.8	260.4	301.8	308	293.6	340.8	413.6	254.6	266.2	560.8	568	1084.2	927	579.6	292	264.8	336.4	422.2	599.4	128.2	207.6	260	339.2	406.4	307.8	285.6	328.8	225.4	265.8	320.2	347	452.2	463	708.8	442.6	545.4	707.6
ID004	Left leg	M	35001	28	185	89.2	12	114.8	1.5	79.3	217.6	260	267.4	313.8	266.6	320	355.4	290.8	271	231	443.8	533	738.4	1156.2	357.2	243.6	324	392.6	437.8	555	195.2	266.4	301.8	298.6	258.2	336	288.2	325.2	215.2	263.8	341.6	434.8	495.8	696.6	789.8	410.6	607	681.6
ID004	Right leg	M	35001	28	185	89.2	12.23	116.9	1.6	82.3	243	248.8	284.8	328.8	289.8	328	383	319	279.4	278.4	472	567	848.4	1070.6	358	292	422.8	483.2	526	664	198.2	280.8	315.8	325.8	256.6	286.6	272.4	413.4	240.2	245	362.2	457.2	436.2	559	1081.2	447.2	628.8	687.8
ID005	Left leg	M	30406	40	176	99.8	11.36	112.1	2.2	126.9	183	243.2	261.4	290.4	284.2	293	344.8	365.4	228.8	242.4	571.4	825	1071.8	2418.6	841.8	278.2	265.4	306.4	339.2	301.2	159	255.2	345.4	315.2	277.8	327.4	336.6	398	236.2	296.6	432	397.2	520.4	604.2	889.2	690.2	723	817.4
ID005	Right leg	M	30406	40	176	99.8	11.63	114.8	2.2	124.8	180.8	208.4	263.4	244.2	237.4	318.6	298.8	403.6	246.8	206.8	722.2	993	1286.6	1499	754.8	187.6	291.2	347.6	376.8	398	118.6	247	359.8	339.2	263	331.4	346	392.2	238.2	285.2	379.6	417.4	501.4	554.8	791	737.8	711	811.2
ID006	Left leg	M	35653	26	171	65	8.73	101.6	1.3	76.1	156.2	171.2	195.8	253	272.6	209	289.2	337	219.2	259.2	418.2	357.4	508.6	1334.2	778.8	165.6	271.6	338.2	374.6	262.4	98.4	152.8	243.4	315.8	373.4	223.4	261.4	285.4	231.2	229	293.4	409	478.8	729.2	729	452.2	552	736.4
ID006	Right leg	M	35653	26	171	65	8.96	104.2	1.3	78	173	180.8	228.8	266.8	297.8	269.4	287.2	328	237.6	223.2	393.6	486.4	623.2	849.4	856.2	179.8	321.4	376.2	414.2	633.6	103.4	140.2	228.8	292.6	249.4	286.6	269	315.8	209.6	244	284.2	373.8	436.8	692.8	737.6	492.8	536.2	512.6
ID007	Left leg	M	35924	25	176	59.7	8.03	101.7	1.6	92.4	195.6	209.8	225.8	279	251.4	270.6	352.4	307.6	246	201.4	432.4	430	677.8	811.6	284	172	230.2	299.6	312.2	349.6	106	244.6	315.2	475.6	523.2	271.8	221.2	294.4	207.4	220.6	275	362.2	403.4	469	733	462.6	694.8	654.8
ID007	Right leg	M	35924	25	176	59.7	8.05	102	1.6	93.1	195.8	201.6	226.6	254	197.6	268.8	287.4	293.6	228.2	205.4	376.6	436.6	587.2	697.8	657.4	191.4	221.2	331.6	338.8	365	154	263.4	269.6	276.2	356.2	284.6	248.2	249	235.2	230.4	248.6	333.4	394	473.4	450.6	487	724.2	733.6
ID008	Left leg	M	29091	44	173	95.7	9.43	96.6	4.7	276.6	159	221.6	286.2	339.8	291	308.6	311.2	277.4	287.8	221.4	638.2	490.8	897.6	1457.8	489.2	296.8	277	327.8	412.2	538.6	151.8	216	234.8	267	313.2	266.2	295.4	288.2	198	274.4	278.8	363.4	533	658.2	638.4	629.6	663.4	693.8
ID008	Right leg	M	29091	44	173	95.7	9.44	96.7	4.7	276.5	116.6	207.2	278.4	318.6	300.2	297	353.6	288	265	249.2	567.8	493	465.6	1348.6	824.8	241.6	257.2	261.8	339.4	463.8	133.8	195.4	197.6	273	341.6	325.2	341.8	310	249.4	301.2	306.8	368.2	510.2	555	564	707.4	738.6	738.6
ID009	Left leg	M	35473	26	173	74.1	9.01	100.2	1.5	87.2	236.6	239.6	232	257.4	234	252.2	298	309	226.4	218	488.2	530.2	1067	1203.2	817.8	236.6	296.2	343.8	309.8	582.2	171	284	316.4	317.4	264.2	263	270.2	296.2	208.8	246.6	267.6	349	387	554.6	729.8	518.8	641.8	718.6
ID009	Right leg	M	35473	26	173	74.1	9.06	100.6	1.5	87.6	236.6	228.4	245.8	299	254	270.4	298	292	245	239	561.2	571.4	914.6	1424.4	842.8	234.6	303.2	294.4	304.8	334.8	142.8	282.4	316.6	431.6	305.8	285	284	248	230.4	255.2	251.6	376.2	506.4	662.4	686.4	632.2	749.8	658.4
ID010	Left leg	M	33983	31	187	87.4	11.39	108	2.4	118.5	219	274.8	321.4	355.2	257.4	348	452.4	413.6	288.8	197.2	494.6	386	541	1404.2	518.6	161	268	349.8	372.8	422.4	117.4	198.4	266	249.4	230.8	223.2	257	279.2	195.2	240.8	255.8	368.8	499.2	523.4	675	475.2	551.8	668.4
ID010	Right leg	M	33983	31	187	87.4	11.36	107.7	2.4	119.3	187.6	166	257.6	286.8	211.6	282	310.6	279.6	231.2	204.6	449.4	492.8	741.6	824.8	374.6	141.4	248.4	338.2	380.4	424	151.2	206	266	337.4	211.4	251.4	280.8	262.4	196.6	246.4	258.6	338.6	446.8	454.6	738.2	538.8	645.6	537.4
ID011	Left leg	M	31211	38	171	68.6	9.08	104.9	1.1	69	249.4	219.6	217.4	285.2	275.2	254	297	349.2	259.2	214.8	727	512	700.6	1162.6	842.8	232	339.2	316	527	641	134.2	135.4	276.4	326.2	509.4	297.6	258.2	307.2	259.2	238.8	251.6	418.2	495.2	602.6	691	539.4	690.4	743.6
ID011	Right leg	M	31211	38	171	68.6	9.27	107.1	1.2	70.8	192.6	219.4	282.8	276.2	361.8	338.4	429	297.8	236.6	253.8	786.8	498	564.4	820	766	241.8	353.6	357.8	477.2	466.4	132	184.2	299.4	374.8	432.4	368.8	259.6	313.8	271.6	240.4	268.8	428.4	522.2	693.6	779.2	501.6	653.6	697
ID012	Left leg	M	34251	30	178	82.1	10.15	105.1	1.9	108	169	140.2	215	279.6	256.8	260.2	309.8	332.4	252	251.8	916.6	497.6	1088	1093.4	602.6	147.8	218.6	293.2	402.8	399	105.2	167.8	260.6	302.8	275	307.4	289.2	326.8	232.2	273	301.8	424.6	493.4	549.2	698	581.4	751.4	666.4
ID012	Right leg	M	34251	30	178	82.1	10.21	105.7	2	109.9	188.4	182.8	221.4	289.8	232.2	262.6	329.6	331.4	264.4	262.4	472.8	540.8	702	1152	416.4	168.2	215.6	264.6	341.6	394.4	124.8	160.6	316.4	346.2	462.2	304.2	243.4	299.4	243.6	255.4	286.8	423	509	603.8	638.4	547.8	750.2	662.6
ID013	Left leg	M	34417	29	175	81	9.59	102.1	2	112.7	217.2	188	219.4	278.8	235.6	255.6	353.8	223.4	233.6	183.4	411.6	423.8	644.2	768.8	324.4	172.2	259.6	283.4	395.4	446.4	107.2	230.2	280.8	280	209.2	244	266	234.8	242.4	244.4	244.8	350.6	554	597	564.4	486.8	648.2	637.8
ID013	Right leg	M	34417	29	175	81	9.66	102.9	2	113.3	191.8	180.6	227	249.2	198	262.6	286	242.6	236.8	168.8	418.4	468.8	749.4	765.4	528.6	183.6	213.4	264.4	359.2	400.8	123	230.4	236.2	419.4	246.6	279.2	257	252.6	236.4	230.6	252	298.6	498.2	662.8	699.2	488.6	911.8	680.4

## Sheet: Decrement (arb)
ID	Leg	Sex	Date of Birth	Age	Height (cm)	Weight (kg)	Lean Mass (kg)	Lean Mass (%)	Fat Mass (kg)	Fat Mass (%)	RF 1	RF 2	RF 3	RF 4	RF 5	VL 3	VL 4	VL 5	VM 4	VM 5	IT 1	TA 1	TA 2	TA 3	MR 1	TFLITT 1	TFLITT 2	TFLITT 3	TFLITT 4	TFLITT 5	BF 1	BF 2	BF 3	BF 4	BF 5	LG 1	LG 2	LG 3	MG 1	MG 2	MG 3	GC 1	CT 1	CT 2	CT 3	PF 1	PF 2	PF 3
ID001	Left leg	M	29749	42	185	90.4	11.22	106.8	2.2	114.4	1.41	1.784	2.024	2.146	1.702	2.5	2.612	1.908	2.032	2.002	1.188	1.24	1.156	1.16	0.856	1.476	1.826	1.95	1.75	1.624	1.312	1.98	2.516	1.846	1.664	1.46	1.766	1.928	1.192	1.854	1.876	1.538	1.828	1.484	1.168	1.548	1.812	1.624
ID001	Right leg	M	29749	42	185	90.4	11.21	106.8	2.2	115.6	1.112	1.896	2.4	1.886	1.796	2.5	2.448	1.732	1.768	2.088	1.008	1.006	0.934	1.256	1.244	1.616	1.848	1.818	1.658	2.008	1.422	2.1	2.48	1.88	1.536	1.42	2.32	1.934	1.164	1.97	2.136	2.602	2.19	1.688	1.104	1.57	1.738	1.536
ID002	Left leg	M	34545	29	177	118.3	10.92	100.6	6.1	340.3	1.312	1.388	1.802	1.8	1.532	1.822	1.97	1.792	1.368	1.42	1.108	0.984	1.094	1.74	1.322	1.024	1.22	1.15	1.342	1.38	0.962	1.264	1.81	1.622	1.326	1.776	1.512	1.498	1.564	1.308	1.264	1.36	1.562	1.394	1.188	1.21	1.376	1.276
ID002	Right leg	M	34545	29	177	118.3	11.19	103	6.1	341	1.316	1.732	1.802	2.182	1.882	1.638	1.74	1.368	1.474	1.37	1.064	0.974	1.452	1.432	1.08	1.396	1.268	1.23	1.608	1.038	1.116	1.368	1.63	1.564	1.51	1.746	1.574	1.39	1.852	1.534	1.41	1.528	1.608	1.27	1.296	1.388	1.368	1.356
ID003	Left leg	M	34158	30	175	98.2	10.98	109	3.6	202.8	0.928	1.462	1.448	2.172	1.72	1.79	1.904	1.676	1.542	1.332	1.452	1.166	0.916	1.452	1.246	0.972	1.032	1.088	1.238	1.37	1	1.088	1.322	1.406	1.298	1.246	1.508	1.432	1.32	1.73	1.442	1.332	1.374	1.276	0.934	1.212	1.492	1.564
ID003	Right leg	M	34158	30	175	98.2	11.13	110.4	3.6	205.9	1.27	1.54	1.964	2.13	1.516	1.606	2.27	1.404	1.336	1.218	1.356	1.196	1.148	1.434	1.028	1.208	1.158	1.258	1.3	1.414	1.106	1.214	1.186	1.512	1.59	1.412	1.564	1.726	1.482	1.536	1.408	1.494	1.326	1.226	1.05	1.07	1.452	1.668
ID004	Left leg	M	35001	28	185	89.2	12	114.8	1.5	79.3	1.102	1.662	1.42	1.442	1.26	1.712	1.59	1.396	1.694	1.138	1.394	0.932	1.53	1.344	0.846	1.162	1.534	1.594	1.396	1.164	1.136	1.362	1.39	1.382	1.114	1.21	1.034	1.194	0.9	1.344	1.28	1.358	1.762	1.228	0.976	1.16	1.458	1.436
ID004	Right leg	M	35001	28	185	89.2	12.23	116.9	1.6	82.3	0.982	1.564	1.404	1.174	1.214	1.334	1.292	1.416	1.606	1.4	1.178	0.808	0.872	1.456	1.146	1.202	1.404	1.4	1.274	1.348	1.042	1.438	1.222	1.13	1.116	1.156	1.07	1.19	1.128	1.194	1.204	1.206	1.394	1.358	0.94	1.2	1.562	1.298
ID005	Left leg	M	30406	40	176	99.8	11.36	112.1	2.2	126.9	1.146	1.676	1.35	1.276	1.246	1.854	1.944	1.726	1.208	0.992	1.26	0.85	0.71	1.378	0.694	1.284	1.618	1.774	1.398	1.222	0.994	1.284	1.436	1.19	1.248	1.276	1.334	1.39	1.078	1.092	1.24	1.068	1.4	1.344	0.9	1.292	1.34	1.652
ID005	Right leg	M	30406	40	176	99.8	11.63	114.8	2.2	124.8	1.084	1.428	1.228	1.234	1	1.678	1.414	1.668	1.088	0.846	0.974	1.344	0.964	1.036	0.878	1.162	1.676	1.816	1.846	1.63	0.786	1.298	1.504	1.486	1.08	1.166	1.39	1.436	1.146	1.09	1.156	1.192	1.294	1.394	1.058	1.282	1.34	1.458
ID006	Left leg	M	35653	26	171	65	8.73	101.6	1.3	76.1	0.858	1.382	1.362	1.37	1.782	1.988	2.128	2.682	1.296	1.456	1.252	0.962	1.64	1.92	0.888	0.942	1.326	1.422	1.532	0.95	1.032	1.192	1.898	1.532	1.434	1.106	1.376	1.698	1.126	1.266	1.618	1.486	1.552	1.284	0.996	1.268	1.468	1.568
ID006	Right leg	M	35653	26	171	65	8.96	104.2	1.3	78	0.788	1.54	1.602	1.73	1.706	2.178	2.312	2.004	1.428	1.37	1.186	1.044	1.074	1.762	1.054	1.012	1.286	1.458	1.446	1.358	0.946	1.142	1.516	1.592	1.57	1.374	1.698	1.554	1.158	1.606	1.532	1.38	1.558	1.49	0.936	1.302	1.334	1.628
ID007	Left leg	M	35924	25	176	59.7	8.03	101.7	1.6	92.4	1.004	1.622	1.46	1.298	1.148	1.83	1.682	1.238	1.336	1.21	1.092	0.806	0.804	1.168	0.98	0.984	1.122	1.054	1.392	1.482	0.862	1.478	1.344	1.408	0.88	1.324	1.372	1.146	1.278	2.128	1.622	1.322	1.444	1.308	0.998	1.1	1.522	1.536
ID007	Right leg	M	35924	25	176	59.7	8.05	102	1.6	93.1	0.992	1.7	1.378	1.18	1.07	1.874	1.614	1.698	1.246	1.098	1.078	0.94	0.808	1.444	1.336	1.17	1.144	1.188	1.356	1.58	0.976	1.55	1.606	1.652	1.108	1.198	1.414	1.432	1.042	1.656	1.47	1.262	1.516	1.396	1.012	1.16	1.492	1.516
ID008	Left leg	M	29091	44	173	95.7	9.43	96.6	4.7	276.6	1.174	2.204	1.826	1.642	1.896	2.446	1.492	1.63	1.506	1.436	1.386	0.982	1.51	1.402	1.294	1.516	1.716	1.766	1.604	2.462	1.57	1.618	1.796	1.934	1.788	1.67	2.536	1.788	1.534	2.722	2.152	1.666	1.618	1.598	1.438	1.334	1.406	1.39
ID008	Right leg	M	29091	44	173	95.7	9.44	96.7	4.7	276.5	1.142	2.058	1.852	1.662	2.19	2.242	2.294	1.476	1.396	1.744	1.474	1.192	1.136	1.512	1.054	1.714	1.996	1.92	1.636	2.57	1.32	1.676	1.804	1.866	1.844	1.652	2.212	2.154	1.71	2.732	2.096	1.892	2.1	2.266	1.396	1.282	1.392	1.352
ID009	Left leg	M	35473	26	173	74.1	9.01	100.2	1.5	87.2	0.976	1.662	1.49	1.37	1.248	1.414	1.682	1.478	1.278	1.128	1.066	0.812	1.026	1.536	0.81	1.098	1.036	1.36	1.346	1.078	1.308	1.63	1.636	1.44	1.046	1.206	1.352	1.61	1.074	1.536	1.422	1.452	1.518	1.584	0.986	1.272	1.548	1.692
ID009	Right leg	M	35473	26	173	74.1	9.06	100.6	1.5	87.6	0.778	1.58	1.68	1.668	1.282	1.456	1.354	1.418	1.142	1.202	1.212	1.056	1.144	1.596	1.012	1.114	1.316	1.262	1.304	1.222	1.096	1.65	1.61	1.586	1.06	1.042	1.204	1.238	1.124	1.4	1.628	1.64	1.864	1.528	1.058	1.594	1.552	1.582
ID010	Left leg	M	33983	31	187	87.4	11.39	108	2.4	118.5	1.212	1.906	1.88	1.534	1.22	1.62	1.544	1.496	1.162	0.936	1.224	1.208	1.58	1.78	0.962	1.308	1.85	1.668	1.634	1.408	1.222	1.5	1.978	1.506	1.176	1.23	1.572	1.49	1.194	1.846	1.46	1.61	1.616	1.378	1.074	1.312	1.5	1.572
ID010	Right leg	M	33983	31	187	87.4	11.36	107.7	2.4	119.3	1.14	1.828	2.228	1.59	1.248	2.256	1.738	1.766	1.584	1.264	1.218	1.476	0.982	1.542	1.118	1.006	1.662	1.692	1.732	1.5	1.64	1.78	1.962	1.886	1.194	1.3	1.36	1.344	1.02	1.952	1.304	1.482	1.476	1.262	1.042	1.266	1.76	1.644
ID011	Left leg	M	31211	38	171	68.6	9.08	104.9	1.1	69	0.95	1.35	1.176	1.412	1.522	1.766	1.924	1.808	1.346	1.256	1.11	0.724	1.448	1.216	0.854	1.004	1.068	1.048	1.166	1.368	1.154	1.17	1.544	1.594	1.582	1.102	1.278	1.362	1.172	1.728	1.532	1.624	1.502	1.462	0.988	1.25	1.444	1.542
ID011	Right leg	M	31211	38	171	68.6	9.27	107.1	1.2	70.8	0.848	1.662	1.698	1.52	2.082	1.36	1.604	1.422	1.252	1.632	1.172	0.82	0.746	1.298	0.766	1.05	1.128	0.95	1.138	1.124	1.244	1.194	1.446	1.272	1.408	1.102	1.074	1.254	1.192	1.746	1.472	1.578	1.478	1.352	0.86	1.252	1.378	1.52
ID012	Left leg	M	34251	30	178	82.1	10.15	105.1	1.9	108	1.128	1.298	1.356	1.162	1.292	1.85	1.77	2.066	1.312	1.194	1.506	0.84	1.402	1.394	1.016	0.832	1.302	1.386	1.426	1.336	1.124	1.254	1.774	1.838	1.554	1.318	1.484	1.224	1.318	1.406	1.32	1.59	1.618	1.246	0.94	1.29	1.73	1.612
ID012	Right leg	M	34251	30	178	82.1	10.21	105.7	2	109.9	0.962	1.514	1.294	1.288	1.274	2.096	1.884	1.722	1.252	1.274	1.15	1.026	1.704	1.52	0.938	1.11	1.552	1.668	1.63	1.65	1.184	1.3	1.616	1.61	1.228	1.262	1.294	1.22	1.5	1.64	1.594	1.772	1.796	1.408	1.022	1.24	1.688	1.472
ID013	Left leg	M	34417	29	175	81	9.59	102.1	2	112.7	0.984	1.408	1.616	1.484	1.7	1.824	1.732	1.416	1.452	1.034	1.184	1.048	0.794	1.458	1.12	1.1	1.424	1.214	1.394	1.382	1.03	1.432	1.638	1.362	1.21	1.16	1.474	1.418	1.246	1.724	1.782	1.706	2.546	1.824	1	1.096	1.628	1.264
ID013	Right leg	M	34417	29	175	81	9.66	102.9	2	113.3	1.214	1.536	1.9	1.47	1.252	2.2	1.86	1.608	1.384	1.168	1.036	1.038	1.436	1.494	0.856	1.14	1.646	1.53	1.502	1.42	1.03	1.226	1.398	1.368	1.234	1.16	1.71	1.602	1.282	1.846	2.03	1.646	1.828	1.48	0.942	1.324	1.812	1.504

## Sheet: Relaxation (ms)
ID	Leg	Sex	Date of Birth	Age	Height (cm)	Weight (kg)	Lean Mass (kg)	Lean Mass (%)	Fat Mass (kg)	Fat Mass (%)	RF 1	RF 2	RF 3	RF 4	RF 5	VL 3	VL 4	VL 5	VM 4	VM 5	IT 1	TA 1	TA 2	TA 3	MR 1	TFLITT 1	TFLITT 2	TFLITT 3	TFLITT 4	TFLITT 5	BF 1	BF 2	BF 3	BF 4	BF 5	LG 1	LG 2	LG 3	MG 1	MG 2	MG 3	GC 1	CT 1	CT 2	CT 3	PF 1	PF 2	PF 3
ID001	Left leg	M	29749	42	185	90.4	11.22	106.8	2.2	114.4	20.7	22.06	23.7	20.28	17.56	21.4	19.62	17.86	22.6	20.14	8.66	13.08	9.7	6.78	11.66	19.4	18.58	20.22	15.44	11.04	31.18	20.16	20.84	21.96	20.82	15.72	19.4	17.54	21.36	19.54	21.6	13.44	11.44	11.34	8.3	9.6	9.3	7.56
ID001	Right leg	M	29749	42	185	90.4	11.21	106.8	2.2	115.6	18.68	22.86	22.12	19.54	16.48	22.18	17.76	15.12	21.26	21.38	8.94	12.44	10.1	7.72	9.66	22.32	17.12	18.24	12.1	9.54	29.26	20.86	20.6	21.7	20.78	19.2	18.78	18.92	23.7	20.96	18.9	12.84	10.4	9.1	8.76	8.46	8.48	7.38
ID002	Left leg	M	34545	29	177	118.3	10.92	100.6	6.1	340.3	23.78	24.5	22.96	19.4	17.48	20.74	16.92	15.38	21.92	19.28	10.54	11.14	8.84	7.08	11.42	24.5	19.4	19.12	15.58	16.28	25.02	21.32	19.68	20.92	20.24	18.42	17.3	15.04	18.86	17.6	14.44	11.72	11.24	11.94	8.36	7.94	6.94	6.68
ID002	Right leg	M	34545	29	177	118.3	11.19	103	6.1	341	29.28	21.56	21.48	17.48	14.36	22.54	18.74	19.24	19.88	16.9	9.5	11.32	7.18	6.58	9.12	29.82	25.46	19.78	14.94	18.82	26.42	21.86	21.48	19.36	20.12	16.78	16.34	14.54	18	16.98	16.62	14.14	11.82	10.54	9.6	8	7.36	6.52
ID003	Left leg	M	34158	30	175	98.2	10.98	109	3.6	202.8	21.1	20.42	17.8	19.62	16.06	21.34	21.7	19.96	21.46	18.9	11.32	10.42	7.66	7.26	7.48	20.76	21.98	19.14	18.98	11.42	25.82	23.98	18.76	14.46	18.8	20.92	22.54	19.06	24.6	19.82	20.6	15.8	12.8	12.42	7.82	12.1	10.14	9.5
ID003	Right leg	M	34158	30	175	98.2	11.13	110.4	3.6	205.9	17.6	23.62	21	18.66	17.7	18.12	15.92	13.54	20.98	20.1	10.02	9.38	6.68	6.64	9.4	17.78	19	16.02	12.72	10.1	28.32	22.7	19.94	16.44	13.5	17.64	19.52	17.02	21.54	21.86	17.98	15.9	12.02	11.52	8.26	11.92	10.26	8.12
ID004	Left leg	M	35001	28	185	89.2	12	114.8	1.5	79.3	19.7	19	19.94	15.78	17.8	17.42	14.8	18.1	18.28	19.46	11.64	10.64	7.98	6.48	13.86	19.34	16.26	13.88	12.62	10.08	21.34	19.04	17.68	16.92	17.72	15	17.22	16.32	20.84	18.62	15.42	12.7	10.56	8.32	7.04	12.46	9.48	8.38
ID004	Right leg	M	35001	28	185	89.2	12.23	116.9	1.6	82.3	18.42	19.46	18.26	15.6	16.78	16.74	13.88	16.62	18.14	18.42	11.14	9.72	7.14	6.9	13.82	17.64	12.66	11.3	10.12	8.7	21.44	18.42	16.1	15	18	17.38	18.56	12.78	19.34	20.1	14.28	12.08	12.68	9.7	6.8	12	9.12	8.52
ID005	Left leg	M	30406	40	176	99.8	11.36	112.1	2.2	126.9	21.98	19.46	20.08	17.72	17	17.6	15.28	14.9	20.62	18.34	9.34	7.36	7.34	4.7	7	18.28	20.2	17.88	16.18	18.2	23.78	19.82	14.92	16.16	17.9	16.34	16.56	13.86	20.16	18.24	13.24	14.26	10.48	9.66	6.8	8.24	8.24	7
ID005	Right leg	M	30406	40	176	99.8	11.63	114.8	2.2	124.8	21.48	21.56	19.32	19.78	18.6	17	17.82	13.2	20.12	20.9	8.4	7.24	6.04	5.4	8.36	22.52	17.92	15.44	14.3	13.58	28.06	20.54	15.2	15.92	18.54	15.74	16.1	14.7	19.58	18.82	14.32	13.66	11.18	9.82	7.58	7.7	8.46	7.1
ID006	Left leg	M	35653	26	171	65	8.73	101.6	1.3	76.1	23.48	23.78	23.74	19.42	18.68	22.78	18.76	15.88	22.56	20.36	12.14	14.88	10.08	6.02	7.7	22.7	18.86	15.94	14	18.4	33.06	26.42	20.48	16.26	14.14	20.72	19.2	19.34	18.66	20.64	18.04	13.4	11.28	8.02	8.06	11.46	9.68	7.88
ID006	Right leg	M	35653	26	171	65	8.96	104.2	1.3	78	21.54	23.76	21.66	18.82	17.62	19.88	18.58	15.6	21.7	22.56	13.04	10.92	9.32	6.9	7.22	21.04	16.84	14.68	13.34	9.28	32.8	25.74	20.92	17.7	18.84	18.18	20.36	18.1	21.46	21.42	19.24	15.06	12.52	8.66	8.26	11.12	9.9	9.9
ID007	Left leg	M	35924	25	176	59.7	8.03	101.7	1.6	92.4	20.92	21.98	21.8	18.94	18.74	20.68	15.72	15.5	20.64	22.62	11.6	12.12	9.06	7.84	15.96	21.44	20.16	17.74	17.38	15.12	29.44	21.6	16.48	11.52	10.16	19.32	23.1	18.38	22.4	21.6	18.9	15.44	13	11.44	7.98	11.42	8.18	8.54
ID007	Right leg	M	35924	25	176	59.7	8.05	102	1.6	93.1	20.1	21.68	21.18	19.1	22.08	20.04	18.78	17.26	20.48	23.18	13.82	12.36	9.48	8.52	10.02	20.32	20.64	16.6	15.72	14.5	25.24	19.88	19.36	18.4	14.94	17.46	20.9	21.32	20.56	22.76	20.7	17.12	13.86	11.26	11.7	10.74	7.94	7.78
ID008	Left leg	M	29091	44	173	95.7	9.43	96.6	4.7	276.6	25.26	24.06	18.82	15.86	17.76	18.3	17.94	19.34	19.18	23.82	8.6	11.22	7.56	5.18	10.8	18.26	21.08	17.26	13.08	10	29.14	23.54	20.94	19.3	16.98	20.72	19.38	19.48	24.68	20.62	21.6	15.86	10.26	8.8	8.48	8.98	8.92	8.28
ID008	Right leg	M	29091	44	173	95.7	9.44	96.7	4.7	276.5	28.42	24.56	19.52	16.82	17.12	19.16	15.52	17.94	19.9	22.44	9.22	11.34	11.44	5.36	7.24	21.18	22.52	22.52	16.04	11.06	29.12	26.18	23.7	19.66	15.54	17.24	17.66	19	21.16	19.8	19.64	15.94	10.18	9.32	9.16	8.04	7.8	7.9
ID009	Left leg	M	35473	26	173	74.1	9.01	100.2	1.5	87.2	18.88	19.9	21.44	18.54	19.6	20.92	17.62	16.3	21.02	22.06	10.66	10.2	6.8	6.24	7.58	20.04	17.84	16.04	17.86	9.44	23.88	17.9	16.52	16.16	18.14	18.6	19.4	18.18	21.02	19.82	20.16	15.74	13.96	9.12	7.7	10.4	9.1	7.7
ID009	Right leg	M	35473	26	173	74.1	9.06	100.6	1.5	87.6	18	21.38	20.36	17.94	19.54	18.76	18.3	17.34	20.12	20.78	9.98	10.08	7.86	5.12	7.42	19.74	17.58	18.9	17.6	15.78	25.84	18.58	16.56	11.98	16.48	17.74	18.92	21.02	20.28	20.24	20.42	14.22	10.38	8.58	8.52	8.8	7.72	8.52
ID010	Left leg	M	33983	31	187	87.4	11.39	108	2.4	118.5	21.02	20.04	17.78	15.26	18.68	16.7	11.86	12.52	18.04	21.52	10.64	14.98	10.18	6.06	10.44	23.52	20.22	15.96	14.1	13.04	30.24	25.16	19.8	19.88	20.68	21.1	20.52	20.08	21.88	21.18	20.14	14.82	10.86	10.04	8.24	11.02	9.58	8.32
ID010	Right leg	M	33983	31	187	87.4	11.36	107.7	2.4	119.3	21.58	25	20.8	19.48	20.54	19.88	18.3	18.42	22.48	22.72	11.3	10.84	7.46	7.12	13.96	24.38	20.5	16.78	13.96	12.94	27.42	24.92	19.86	15.82	22.14	18.88	19.06	20.76	22.32	20.7	21.08	15.9	12.22	11.58	8.04	9.98	8.74	9.26
ID011	Left leg	M	31211	38	171	68.6	9.08	104.9	1.1	69	18.1	22.24	21.82	18.24	18.28	20.64	18.18	15	19.82	22.56	8.02	11.06	7.98	6.36	7.44	19.14	15.84	16.32	9.74	9.18	27.22	27.5	19.14	15.92	10.06	16.98	20.16	17.34	18.82	20.58	19.94	12.88	10.86	9.28	8.2	9.84	8.44	7.52
ID011	Right leg	M	31211	38	171	68.6	9.27	107.1	1.2	70.8	20.18	21.58	19.54	19.16	14.82	16.58	12.94	17.36	20.82	20.06	7.98	11.34	10.06	7.1	7.88	19.42	15.4	15.38	11.62	11.5	28.32	23.12	17.18	13.86	11.84	14.56	20.28	16.6	19.12	20.96	19.6	12.58	10.26	8.2	7.76	10.46	9.1	8.08
ID012	Left leg	M	34251	30	178	82.1	10.15	105.1	1.9	108	21.46	25.1	22.3	18.24	18.76	20.72	17.5	15.72	19.56	19.56	7.82	10.54	6.46	6.74	9.28	23.7	21.68	17.88	12.92	13.08	32.72	26.4	20.18	17.56	18.42	17.34	19.52	17	21.62	19.64	18.12	13.1	10.88	9.5	7.96	9.64	7.38	8.16
ID012	Right leg	M	34251	30	178	82.1	10.21	105.7	2	109.9	21.4	23.26	21.36	17.62	19.12	20	16.6	15.76	19.08	19.38	11	10.26	7.82	6.28	12.5	23.48	20.82	20.18	15.76	13.4	29.1	26.36	16.86	15.42	11.72	16.72	22.14	18.1	20.68	20.26	18.64	13.1	10.48	9.6	9.18	9.52	7.24	8.22
ID013	Left leg	M	34417	29	175	81	9.59	102.1	2	112.7	21	23.54	21.72	18.46	19.42	20.4	15.68	22.34	21.32	23.92	12.2	13.06	9.34	7.5	14.64	22.76	20.38	19.3	13.4	11.54	31.46	22.14	19	17.6	22.12	20.34	21.1	22.82	19.7	20.86	20.64	15.14	10.32	9.7	9.08	10.7	8.8	9.18
ID013	Right leg	M	34417	29	175	81	9.66	102.9	2	113.3	20.84	23.92	22	19.9	20.02	20.68	18.7	20.38	20.46	22.54	12.14	11.62	7.7	7.56	10.56	22.46	22.6	20.46	14.54	13.12	27.18	21.1	19.7	13.06	20.78	18.14	21.98	21.72	20.42	22.18	20.02	17.96	10.74	8.78	8.36	11.16	7.68	8.3

## Sheet: Creep (arb)
ID	Leg	Sex	Date of Birth	Age	Height (cm)	Weight (kg)	Lean Mass (kg)	Lean Mass (%)	Fat Mass (kg)	Fat Mass (%)	RF 1	RF 2	RF 3	RF 4	RF 5	VL 3	VL 4	VL 5	VM 4	VM 5	IT 1	TA 1	TA 2	TA 3	MR 1	TFLITT 1	TFLITT 2	TFLITT 3	TFLITT 4	TFLITT 5	BF 1	BF 2	BF 3	BF 4	BF 5	LG 1	LG 2	LG 3	MG 1	MG 2	MG 3	GC 1	CT 1	CT 2	CT 3	PF 1	PF 2	PF 3
ID001	Left leg	M	29749	42	185	90.4	11.22	106.8	2.2	114.4	1.174	1.364	1.502	1.298	1.068	1.36	1.274	1.114	1.416	1.268	0.56	0.846	0.708	0.634	0.716	1.166	1.156	1.278	0.982	0.716	1.872	1.268	1.326	1.39	1.286	0.988	1.244	1.134	1.272	1.212	1.39	0.876	0.75	0.734	0.592	0.628	0.69	0.57
ID001	Right leg	M	29749	42	185	90.4	11.21	106.8	2.2	115.6	1.1	1.4	1.394	1.244	1.028	1.412	1.146	0.958	1.328	1.336	0.578	0.8	0.744	0.718	0.692	1.372	1.092	1.154	0.776	0.694	1.762	1.308	1.312	1.364	1.274	1.196	1.208	1.222	1.418	1.312	1.208	0.84	0.76	0.672	0.626	0.624	0.638	0.558
ID002	Left leg	M	34545	29	177	118.3	10.92	100.6	6.1	340.3	1.366	1.432	1.412	1.2	1.076	1.266	1.072	0.982	1.332	1.168	0.668	0.724	0.656	0.544	0.71	1.448	1.19	1.168	0.978	0.998	1.398	1.3	1.232	1.316	1.234	1.162	1.104	0.97	1.168	1.104	0.914	0.77	0.738	0.768	0.606	0.59	0.522	0.506
ID002	Right leg	M	34545	29	177	118.3	11.19	103	6.1	341	1.614	1.318	1.316	1.094	0.918	1.384	1.186	1.208	1.222	1.05	0.614	0.82	0.676	0.622	0.59	1.746	1.546	1.186	0.952	1.106	1.508	1.338	1.334	1.216	1.24	1.058	1.058	0.932	1.13	1.072	1.052	0.912	0.768	0.684	0.684	0.598	0.678	0.492
ID003	Left leg	M	34158	30	175	98.2	10.98	109	3.6	202.8	1.232	1.244	1.096	1.242	1.012	1.318	1.378	1.266	1.318	1.138	0.714	0.67	0.56	0.548	0.556	1.186	1.326	1.194	1.194	0.736	1.468	1.448	1.152	0.92	1.158	1.236	1.422	1.19	1.424	1.232	1.294	1.012	0.822	0.786	0.564	0.872	0.662	0.612
ID003	Right leg	M	34158	30	175	98.2	11.13	110.4	3.6	205.9	1.058	1.416	1.304	1.19	1.108	1.126	1.012	0.87	1.288	1.23	0.652	0.606	0.616	0.508	0.606	1.096	1.156	1.008	0.818	0.734	1.618	1.366	1.224	1.046	0.864	1.112	1.242	1.09	1.302	1.374	1.144	1.016	0.774	0.732	0.596	0.764	0.748	0.6
ID004	Left leg	M	35001	28	185	89.2	12	114.8	1.5	79.3	1.1	1.168	1.246	0.972	1.056	1.11	0.936	1.114	1.118	1.124	0.736	0.684	0.594	0.612	0.82	1.118	1.02	0.882	0.804	0.65	1.202	1.176	1.108	1.034	1.028	0.934	1.06	1.02	1.218	1.136	0.956	0.824	0.69	0.618	0.516	0.804	0.7	0.618
ID004	Right leg	M	35001	28	185	89.2	12.23	116.9	1.6	82.3	1.048	1.182	1.134	0.974	0.996	1.056	0.88	1.042	1.112	1.128	0.706	0.622	0.53	0.646	0.834	1.076	0.81	0.728	0.654	0.64	1.242	1.136	1.002	0.898	1.048	1.068	1.152	0.812	1.14	1.22	0.896	0.776	0.82	0.638	0.62	0.772	0.676	0.622
ID005	Left leg	M	30406	40	176	99.8	11.36	112.1	2.2	126.9	1.222	1.17	1.244	1.098	1.024	1.094	0.972	0.95	1.228	1.044	0.61	0.542	0.798	0.612	0.524	1.118	1.258	1.124	1.02	1.146	1.34	1.226	0.924	0.984	1.07	1.104	1.048	0.886	1.196	1.138	0.842	0.918	0.684	0.7	0.504	0.606	0.612	0.524
ID005	Right leg	M	30406	40	176	99.8	11.63	114.8	2.2	124.8	1.17	1.28	1.188	1.172	1.058	1.072	1.1	0.834	1.214	1.192	0.616	0.676	0.568	0.528	0.6	1.302	1.114	0.982	0.912	0.872	1.554	1.266	0.954	0.988	1.114	0.97	1.02	1.046	1.152	1.172	0.894	0.882	0.72	0.636	0.556	0.572	0.626	0.532
ID006	Left leg	M	35653	26	171	65	8.73	101.6	1.3	76.1	1.31	1.354	1.43	1.2	1.162	1.406	1.19	1.014	1.382	1.26	0.754	0.936	0.654	0.584	0.56	1.206	1.134	1.01	0.884	1.084	1.87	1.586	1.26	1.01	0.888	1.226	1.176	1.216	1.064	1.244	1.136	0.864	0.74	0.602	0.576	0.73	0.634	0.582
ID006	Right leg	M	35653	26	171	65	8.96	104.2	1.3	78	1.174	1.418	1.336	1.174	1.092	1.252	1.182	0.98	1.336	1.382	0.814	0.7	0.68	0.522	0.534	1.164	1.046	0.948	0.852	0.684	1.876	1.442	1.276	1.096	1.14	1.13	1.28	1.156	1.274	1.324	1.208	0.966	0.812	0.64	0.598	0.718	0.644	0.636
ID007	Left leg	M	35924	25	176	59.7	8.03	101.7	1.6	92.4	1.184	1.316	1.32	1.182	1.088	1.298	1.002	0.948	1.266	1.35	0.726	0.76	0.654	0.586	0.914	1.152	1.214	1.106	1.09	0.954	1.564	1.316	1.014	0.742	0.648	1.192	1.442	1.158	1.346	1.324	1.174	0.986	0.83	0.73	0.572	0.736	0.608	0.626
ID007	Right leg	M	35924	25	176	59.7	8.05	102	1.6	93.1	1.104	1.28	1.298	1.15	1.294	1.256	1.172	1.064	1.224	1.4	0.846	0.782	0.616	0.626	0.674	1.12	1.204	1.054	0.99	0.922	1.43	1.216	1.204	1.128	0.92	1.05	1.296	1.324	1.24	1.412	1.272	1.09	0.886	0.724	0.738	0.692	0.59	0.582
ID008	Left leg	M	29091	44	173	95.7	9.43	96.6	4.7	276.6	1.488	1.498	1.2	1.01	1.102	1.182	1.148	1.222	1.202	1.484	0.614	0.718	0.71	0.5	0.678	1.142	1.352	1.102	0.838	0.658	1.784	1.454	1.288	1.202	1.068	1.294	1.244	1.242	1.506	1.308	1.384	1.018	0.672	0.644	0.612	0.658	0.66	0.614
ID008	Right leg	M	29091	44	173	95.7	9.44	96.7	4.7	276.5	1.594	1.524	1.24	1.074	1.064	1.238	1.002	1.13	1.24	1.426	0.6	0.728	0.742	0.518	0.532	1.308	1.416	1.432	1.02	0.722	1.738	1.63	1.448	1.234	0.978	1.1	1.146	1.216	1.302	1.258	1.258	1.036	0.668	0.61	0.596	0.602	0.584	0.586
ID009	Left leg	M	35473	26	173	74.1	9.01	100.2	1.5	87.2	1.092	1.19	1.314	1.12	1.158	1.3	1.112	1.004	1.26	1.332	0.67	0.666	0.626	0.596	0.55	1.202	1.11	1.018	1.124	0.608	1.386	1.108	1.026	1.006	1.076	1.124	1.212	1.148	1.216	1.214	1.262	1.006	0.898	0.592	0.56	0.674	0.682	0.578
ID009	Right leg	M	35473	26	173	74.1	9.06	100.6	1.5	87.6	1	1.29	1.25	1.134	1.19	1.166	1.146	1.062	1.226	1.268	0.644	0.654	0.72	0.51	0.546	1.174	1.1	1.196	1.104	0.982	1.454	1.158	1.034	0.766	1.012	1.066	1.18	1.302	1.208	1.242	1.262	0.894	0.678	0.636	0.618	0.656	0.58	0.622
ID010	Left leg	M	33983	31	187	87.4	11.39	108	2.4	118.5	1.226	1.256	1.136	0.966	1.14	1.074	0.766	0.802	1.104	1.242	0.672	0.964	0.67	0.588	0.666	1.334	1.274	1.022	0.9	0.832	1.7	1.54	1.234	1.226	1.244	1.258	1.276	1.262	1.276	1.314	1.242	0.934	0.71	0.648	0.598	0.714	0.628	0.61
ID010	Right leg	M	33983	31	187	87.4	11.36	107.7	2.4	119.3	1.226	1.494	1.312	1.234	1.19	1.262	1.16	1.13	1.372	1.334	0.714	0.704	0.55	0.538	0.852	1.332	1.27	1.072	0.884	0.832	1.638	1.558	1.246	0.996	1.34	1.102	1.172	1.3	1.316	1.266	1.31	0.994	0.788	0.736	0.59	0.654	0.65	0.6
ID011	Left leg	M	31211	38	171	68.6	9.08	104.9	1.1	69	1.04	1.342	1.322	1.14	1.11	1.28	1.156	0.96	1.214	1.378	0.584	0.706	0.586	0.588	0.544	1.106	0.992	1.014	0.626	0.668	1.448	1.612	1.196	0.992	0.646	1.036	1.26	1.088	1.142	1.272	1.222	0.83	0.704	0.674	0.588	0.642	0.628	0.556
ID011	Right leg	M	31211	38	171	68.6	9.27	107.1	1.2	70.8	1.112	1.322	1.228	1.206	0.942	1.06	0.846	1.08	1.272	1.236	0.598	0.726	0.656	0.528	0.574	1.158	0.956	0.962	0.744	0.734	1.61	1.33	1.046	0.866	0.74	0.908	1.266	1.034	1.17	1.294	1.216	0.808	0.668	0.602	0.558	0.68	0.67	0.596
ID012	Left leg	M	34251	30	178	82.1	10.15	105.1	1.9	108	1.174	1.372	1.356	1.126	1.126	1.296	1.118	0.99	1.182	1.176	0.716	0.674	0.606	0.632	0.592	1.294	1.324	1.122	0.828	0.826	1.82	1.604	1.242	1.108	1.148	1.086	1.222	1.084	1.34	1.226	1.138	0.844	0.71	0.616	0.572	0.706	0.56	0.606
ID012	Right leg	M	34251	30	178	82.1	10.21	105.7	2	109.9	1.228	1.356	1.288	1.096	1.076	1.258	1.056	0.986	1.156	1.166	0.696	0.658	0.582	0.592	0.762	1.342	1.236	1.262	1	0.85	1.67	1.586	1.042	0.974	0.752	1.032	1.38	1.134	1.272	1.254	1.154	0.85	0.68	0.698	0.666	0.62	0.546	0.602
ID013	Left leg	M	34417	29	175	81	9.59	102.1	2	112.7	1.25	1.402	1.312	1.154	1.14	1.272	1.008	1.372	1.292	1.406	0.754	0.834	0.676	0.56	0.86	1.288	1.28	1.21	0.854	0.738	1.794	1.358	1.182	1.086	1.336	1.242	1.32	1.428	1.18	1.29	1.286	0.96	0.754	0.706	0.584	0.688	0.656	0.676
ID013	Right leg	M	34417	29	175	81	9.66	102.9	2	113.3	1.164	1.422	1.352	1.218	1.082	1.314	1.184	1.26	1.244	1.216	0.756	0.744	0.572	0.558	0.67	1.288	1.354	1.288	0.91	0.834	1.438	1.28	1.186	0.834	1.276	1.114	1.388	1.364	1.232	1.366	1.238	1.124	0.7	0.648	0.606	0.728	0.718	0.612
